# Supplementary material for: A Novel Haptic Cardiac Simulator: Mixed Methods Pilot Evaluation in Medical Students and Educators
Source: JMIR Form Res. 2026 May 15;10:e83199. doi: 10.2196/83199 (PMC13221619; doi:10.2196/83199)
Supplement: Multimedia Appendix 3 [file formative_v10i1e83199_app3.xlsx]

## Sheet: Sheet1
ID	Year of Study	Instructions provided a good introduction to the resource (e.g., how to get started, where to find various resource components, how to obtain technical support if needed)	Additional Comments	Resource objectives and expectations were clearly stated	Additional Comments	Resource objectives were relevant to my needs	Additional Comments 2	Navigation of the technology-based components of the resource was logical, consistent, and efficient.	Additional Comments 3	The resource supported the learning objectives	Additional Comments 4	I had significant computer / technical problems whilst using this resource. (Negative answer is better; if agree, please explain below)	Additional Comments 5	The educational resource encouraged engagement with general course materials / content.	Additional Comments2	The educational resource promoted achievement of the greater course objectives.	Additional Comments 6	I had sufficient opportunity to assess and reflect upon my learning progress.	Additional Comments 7	I received adequate support for any questions or concerns I had about my learning.	Additional Comments 8	This resource will change my clinical practice	Additional Comments3	The overall quality of this resource was excellent	Additional Comments 10	How could the quality of the resource be improved? What would you keep the same? What would you change, remove, or add? Please describe and explain	Overall, what elements of this resource most contributed to your excitement and engagement as a learner? What could have been done to improve your engagement? Please describe and explain.
1	Advanced Practice	Agree		Agree		Strongly Agree		Strongly Agree		Strongly Agree		Strongly disagree		Agree		Agree		Agree		Somewhat agree		Somewhat agree		Agree		Small technical thing. Be able to go through more random sounds without having to return to the home page each time eg have a ‘next’ button. Then could be used like a mini test to see how many you correctly identify in a row	Really useful to be able to feel and listen to the murmurs at different heart rates. And good to test yourself with the random sound feature
2	Advanced Practice	Agree		Strongly Agree		Strongly Agree		Strongly Agree		Strongly Agree		Disagree		Agree		Agree		Strongly Agree		Somewhat agree		Agree		Strongly Agree		Its great being able to change the rate of the murmurs etc to get used to hearing these at different heart rates. Its a really helpful revision resource.	Its been brilliant to aid with listening to real patients heart sounds
3	Advanced Practice	Strongly Agree		Strongly Agree		Strongly Agree	Very useful app for OSCE practice	Agree		Strongly Agree		Strongly disagree		Strongly Agree		Agree		Somewhat agree		Agree		Agree		Strongly Agree		Possibly add more murmurs (I know this is a test app)	Useful when practicing for osces
4	Advanced Practice	Agree		Strongly Agree		Strongly Agree		Strongly Agree		Strongly Agree		Strongly disagree		Strongly Agree		Strongly Agree		Strongly Agree		Strongly Agree		Agree		Strongly Agree		Perhaps the random sounds could cover all the murmurs available to listen too to make it easier to test yourself on your own	The ability to listen to heart murmurs over and over again and test yourself to improve knowledge!
5	Advanced Practice	Strongly Agree	The instructions were very clear and it was easy to download and use the app	Strongly Agree		Strongly Agree	I absolutely love this app, I use it all the time & especially during exam season before osces just because it meant I could test myself without having to find patients with a murmur on the wards	Strongly Agree		Strongly Agree		Strongly disagree		Strongly Agree		Strongly Agree		Strongly Agree		Strongly Agree		Strongly Agree	It’s made everything so much better I wish there were more apps like this because they enhance your learning experience so much more and you can keep practicing whenever you want to. My favourite thing is how accessible this app is, can literally check my phone on the ward if I’m not sure what kind of murmur it is and I love how you can auscultate on the back of your device too	Strongly Agree		I would keep everything the same!! I like how it organised systolic and diastolic murmurs. Personally I would have liked some verbal descriptions of the murmur just to keep memory fresh when describing the murmur to others as in using correct terminology. Sometimes what I think is a whooshing sound isn’t actually so if the words matched up to the sounds then I’d be able to solidify that understan…	The interactive aspect was the best thing for me. Being able to feel the vibrations through the device but also auscultate was so cool, I’ve never seen or used any apps like this before. I hope this app becomes something medical schools incorporate into learning during clinical practice because murmurs are something lots of students struggle with so it’s definitely going to help fill in that gap
6	Advanced Practice	Agree	N/A	Agree		Agree		Agree		Neither agree or disagree		Neither agree or disagree		Neither agree or disagree		Neither agree or disagree		Agree		Neither agree or disagree		Neither agree or disagree		Somewhat agree		It is good	Having a feel of what murmurs are actually like
7	Advanced Practice	Strongly Agree		Agree		Strongly Agree		Strongly Agree		Strongly Agree		Strongly disagree		Neither agree or disagree		Agree		Neither agree or disagree		Somewhat agree		Strongly Agree		Strongly Agree		.	.
8	Advanced Practice	Agree		Strongly Agree		Strongly Agree		Strongly Agree		Strongly Agree		Strongly disagree		Agree		Agree		Strongly Agree		Somewhat agree		Agree		Strongly Agree
9	Advanced Practice	Agree		Strongly Agree		Strongly Agree		Strongly Agree		Strongly Agree		Strongly disagree		Agree		Agree		Agree		Somewhat agree		Agree		Strongly Agree
10	Advanced Practice	Agree		Strongly Agree		Strongly Agree		Strongly Agree		Strongly Agree		Strongly disagree		Agree		Agree		Strongly Agree		Somewhat agree		Agree		Strongly Agree
11	Advanced Practice	Strongly Agree		Agree		Agree		Agree		Neither agree or disagree		Disagree		Strongly Agree		Strongly Agree		Agree		Strongly Agree		Strongly Agree		Somewhat agree
12	Advanced Practice	Agree		Strongly Agree		Strongly Agree		Strongly Agree		Strongly Agree		Strongly disagree		Agree		Agree		Strongly Agree		Somewhat agree		Agree		Strongly Agree
13	Advanced Practice	Strongly Agree		Agree		Agree		Agree		Agree		Disagree		Strongly Agree		Strongly Agree		Agree		Strongly Agree		Strongly Agree		Somewhat agree
14	Advanced Practice	Agree		Strongly Agree		Strongly Agree		Strongly Agree		Strongly Agree		Strongly disagree		Agree		Agree		Strongly Agree		Somewhat agree		Agree		Strongly Agree
15	Advanced Practice	Strongly Agree		Agree		Agree		Agree		Neither agree or disagree		Strongly disagree		Strongly Agree		Strongly Agree		Agree		Strongly Agree		Strongly Agree		Somewhat agree
16	Foundation for Practice	Agree		Strongly Agree		Strongly Agree		Strongly Agree		Strongly Agree		Strongly Agree		Agree		Agree		Strongly Agree		Somewhat agree		Agree		Strongly Agree
17	Foundation for Practice	Strongly Agree		Agree		Agree		Agree		Neither agree or disagree		Disagree		Strongly Agree		Strongly Agree		Agree		Strongly Agree		Strongly Agree		Somewhat agree
18	Foundation for Practice	Strongly Agree		Strongly Agree		Strongly Agree		Strongly Agree		Neither agree or disagree		Neither agree or disagree		Neither agree or disagree		Neither agree or disagree		Somewhat agree		Agree		Somewhat agree		Agree
19	Foundation for Practice	Agree		Strongly Agree		Strongly Agree		Strongly Agree		Strongly Agree		Strongly disagree		Agree		Agree		Strongly Agree		Somewhat agree		Agree		Strongly Agree
20	Foundation for Practice	Agree		Agree		Agree		Agree		Agree		Disagree		Agree		Strongly Agree		Agree		Agree		Strongly Agree		Somewhat agree
21	Foundation for Practice	Agree		Agree		Agree		Strongly Agree		Agree		Neither agree or disagree		Agree		Neither agree or disagree		Agree		Strongly Agree		Strongly Agree		Agree
