# Supplementary material for: A Novel Haptic Cardiac Simulator: Mixed Methods Pilot Evaluation in Medical Students and Educators
Source: JMIR Form Res. 2026 May 15;10:e83199. doi: 10.2196/83199 (PMC13221619; doi:10.2196/83199)
Supplement: Multimedia Appendix 4 [file formative_v10i1e83199_app4.xlsx]

## Sheet: Sheet1
ID	Current Role	Please Describe Your Current Educational Role	Instructions provided a good introduction to the resource (e.g., how to get started, where to find various resource components, how to obtain technical support if needed)	Additional Comments	Resource objectives and expectations were clearly stated	Additional Comments	Resource objectives were relevant to my needs	Additional Comments 2	Navigation of the technology-based components of the resource was logical, consistent, and efficient.	Additional Comments 3	The resource supported the learning objectives	Additional Comments 4	I had significant computer / technical problems whilst using this resource. (Negative answer is better; if agree, please explain below)	Additional Comments 5	The educational resource encouraged engagement with general course materials / content.	Additional Comments2	The educational resource promoted achievement of the greater course objectives.	Additional Comments 6	I had sufficient opportunity to assess and reflect upon my learning progress.	Additional Comments 7	I received adequate support for any questions or concerns I had about my learning.	Additional Comments 8	This resource will change my clinical practice	Additional Comments 9	The overall quality of this resource was excellent	The resource provides an authentic representation of clinical findings	This resource is useful for learning.	Additional Comments 10	How could the quality of the resource be improved? What would you keep the same? What would you change, remove, or add? Please describe and explain	Overall, what elements of this resource most contributed to your excitement and engagement as a learner? What could have been done to improve your engagement? Please describe and explain.
1	Consultant acp	Prof	Neither agree or disagree		Agree		Agree		Agree		Neither agree or disagree	Range of murmurs limited. Quite difficult to differentiate 3 and 4th sound.	Strongly disagree		Agree		Somewhat agree		Disagree		Disagree		Disagree		Neither agree or disagree	Somewhat agree	Somewhat agree		Link to pathology and clinical significance	It’s an excellent start but to truly excite I’d suggest descriptions of murmur, link to further info, clinical significance and Radom test quiz
2	ACP	Senior ACP in Clinical Education	Somewhat agree		Agree		Neither agree or disagree		Agree		Somewhat agree		Disagree		Somewhat disagree		Neither agree or disagree		Somewhat agree		Disagree		Disagree		Disagree	Disagree	Somewhat disagree	Whilst the representation of the placement of heart sounds was helpful, the nature and quality of all the sounds was too mechanical rather than physiological. Heart sounds do not sound like this	If the quality of the sound could be augmented to closely represent true heart sounds, this would be a helpful resource	It’s a great idea. Accessible (if you have an iPhone). But I was disappointed with the sound quality
3	ACP	I supervise trainee ACPs and Junior Drs	Strongly Agree		Strongly Agree		Strongly Agree		Strongly Agree		Strongly Agree		Strongly disagree		Strongly Agree		Strongly Agree		Strongly Agree		Strongly Agree		Strongly Agree		Strongly Agree	Strongly Agree	Strongly Agree		This is an excellent resource	I don’t work in cardiology so don’t encounter these murmurs and additional heart sounds much, so this is an excellent teaching aid and resource. Well done
4	Consultant /GP	Es cs clinical trainer	Neither agree or disagree		Neither agree or disagree		Neither agree or disagree		Neither agree or disagree		Neither agree or disagree		Neither agree or disagree		Neither agree or disagree		Neither agree or disagree		Neither agree or disagree		Neither agree or disagree		Strongly disagree		Somewhat disagree	Disagree	Disagree		See below.	This was a good stab at developing and making a teaching resource. But it is still very much in the foundation and development alpha stage. It is still quite removed from being realistic I’m afraid. But it does help accentuate the timing and pattern of the beats, snaps and murmur. Unfortunately it sounded very tin-like, metallic and artificial on my phone. (iPhone 15 pro max) and I was using a Li…
5	Consultant /GP	Supervising medical students and resident doctors	Agree		Agree		Somewhat agree		Somewhat agree		Agree		Disagree		Somewhat agree		Somewhat agree		Somewhat agree		Somewhat agree		Neither agree or disagree		Somewhat agree	Neither agree or disagree	Somewhat agree		Can look to add Metallic heart valve sounds Although a very cool and interactive resource, I found that it didn’t exactly mimic the pitch of an ESM or pansystolic murmur ( I appreciate that it’s artificial and doesn’t replace actual bedside findings)	Good use of technology to teach medical students
6	Consultant /GP	Educator	Neither agree or disagree		Agree		Neither agree or disagree		Agree		Somewhat disagree	I don’t feel the sounds were an accurate reflection of true clinical physiological murmurs however they provide a decent foundation for very junior doctors to accustom themselves to heart sounds and timings of murmurs.	Strongly disagree	I could not hear any audio through my device and had to place my ear next to the speakers (despite max volume) despite which the sound was not realistic and very faint.	Neither agree or disagree		Neither agree or disagree		Neither agree or disagree		Neither agree or disagree		Disagree		Somewhat disagree	Disagree	Somewhat agree		The visual diagrams and live demonstration during play is helpful. The sounds need to me more realistic if that is the aim.	N/A
7	Consultant /GP	Medical education committee member	Agree		Agree		Agree		Agree		Agree		Agree		Agree		Agree		Agree		Agree		Agree		Strongly Agree	Strongly Agree	Strongly Agree		Very interesting and well thought out resource which I think will be of huge help to medical students and foundation doctors. I guess there will be expansion later down the line to include features to delineate the severity of the murmur such as quiet A2 etc	I would definitely use this as a resource to educate medical students
8	Consultant /GP	Postgraduate education	Somewhat agree	A video showing how to use the app with your sthetoscope might be good, as I could quite figure that out!	Agree		Agree		Agree		Agree		Strongly disagree		Somewhat agree		Somewhat agree		Somewhat disagree	Maybe I missed it but I didn’t see anywhere to assess my learning	Somewhat agree		Neither agree or disagree		Agree	Agree	Agree	Was unsure about the custom sound section	Video explaining how to use sthescope Options to increase speed are good More murmurs would also be good More explanation re: custom sounds	Alteration of murmur with different heart rates
9	Consultant /GP	CS, ES, ACP lead, speaker	Agree		Agree		Agree		Agree		Agree		Strongly disagree		Neither agree or disagree		Neither agree or disagree		Agree		Neither agree or disagree		Somewhat agree		Strongly Agree	Strongly Agree	Strongly Agree		Avoid having to go ‘back’ for the random sound. Just click to play another.	Nil. Excellent and novel. Not seen this before.
10	Consultant /GP	None	Strongly Agree	Very good	Strongly Agree		Strongly Agree	I don’t actually need this…	Strongly Agree	Excellent resource well executed	Strongly Agree	Loved it	Strongly disagree		Strongly Agree		Strongly Agree		Strongly Agree		Strongly Agree		Disagree	I’m already quite good	Strongly Agree	Strongly Agree	Strongly Agree		But more variety	Prefer better sound to the haptic experience
11	Consultant /GP	Informal ad hoc training of medical staff & AHPs (not a ‘named’ supervisor)	Agree		Agree		Agree		Agree		Somewhat agree	I think it would strengthen the learning objectives if there was some descriptive text to accompany the heart sounds, briefly explaining the (patho)physiology and the relation of each heart sounds to relevant clinical conditions	Strongly disagree		Neither agree or disagree	Unable to comment as I haven’t seen the course materials in question	Neither agree or disagree	Unable to comment as I haven’t seen the course objectives in question	Somewhat disagree	I’m not sure I can reflect on my learning if the app isn’t telling me what I should be learning about each heart sound - I’d really need some takeaway points to know what I needed to understand about each example	Agree		Neither agree or disagree		Somewhat agree	Somewhat disagree	Somewhat agree	Whilst I like the haptic element, the actual heart sounds/murmurs don’t closely approximate the clinical reality, eg the ESM doesn’t really reflect the ‘harshness’ of a real-life ESM	I’d add some brief descriptive text to accompany each heart sound. If technically feasible, I’d like the murmurs to more closely approximate the real-life murmurs (but I appreciate the technological limitations)	The haptic element is nice, and it’s an easily accessible resource (for anyone with a smartphone)
12	Consultant /GP	Consultant teacher of medical students and junior doctors	Agree	Straightforward	Agree	Well described	Strongly Agree	Easy to apply	Agree		Agree		Neither agree or disagree		Agree		Agree		Somewhat agree		Agree		Somewhat agree		Agree	Strongly Agree	Strongly Agree		Keep the same	Reflected clinical scenarios
13	Consultant /GP	Educational Supervisor for cardiology trainees and regular teaching to junior doctors and medical students	Neither agree or disagree		Agree		Somewhat agree		Somewhat agree		Somewhat agree		Disagree		Agree		Neither agree or disagree		Neither agree or disagree		Agree		Neither agree or disagree		Agree	Somewhat agree	Strongly Agree		Other than minor technical glitch , I had no issues. There could be options to compare various systolic and diatonic murmurs more easily	Very good for medical student teaching
14	Consultant /GP	Program director IC fellowship	Disagree		Disagree		Neither agree or disagree		Disagree		Somewhat disagree		Agree		Somewhat disagree		Neither agree or disagree		Agree		Somewhat disagree		Neither agree or disagree		Agree	Agree	Strongly Agree		Hard to figure out how to use until I went to you tube video. App page is not intuitive	Will be collect once small kinks are worked out Need to have clear instructions on opening app page
15	Consultant /GP	Supervisor	Strongly Agree	Innovative and useful	Strongly Agree		Strongly Agree	Very relevant to day today practice	Strongly Agree		Strongly Agree		Strongly disagree		Strongly Agree		Strongly Agree		Strongly Agree		Strongly Agree		Agree		Strongly Agree	Strongly Agree	Strongly Agree		Very apt	Back to basics
16	Consultant /GP	Education lead Cardiology ULTH	Agree		Agree		Neither agree or disagree		Agree		Agree		Disagree		Agree		Agree		Agree		Neither agree or disagree		Neither agree or disagree		Agree	Agree	Agree		Nothing to add	Make it accessible on computer as well
17	Consultant /GP	Limited to teaching medical students and resident doctors on ward rounds	Neither agree or disagree	Some guidance came up on first installing app but unclear how to review these again	Neither agree or disagree	Very limited description (if any) of objectives or expectations	Disagree		Agree		Neither agree or disagree	The app would be more useful if it also had an audio output rather than requiring use of a stethoscope. Also, some clinical correlation would be useful (eg ejection systolic murmur…as heard in aortic stenosis)	Disagree		Neither agree or disagree	Cannot comment as no additional knowledge of course content or materials	Neither agree or disagree	See above	Neither agree or disagree	N/A	Neither agree or disagree	N/A	Neither agree or disagree		Neither agree or disagree	Somewhat agree	Somewhat agree		Include an audio output and assign clinical syndromes or valve lesions to the different outputs. Also why do all screens say carotid pulse - we normally auscultation over the precordium?	No further comments
18	Consultant /GP	Consultant	Agree		Agree		Agree		Agree		Agree		Disagree		Agree		Agree		Agree		Agree		Agree		Agree	Agree	Agree		Explain to the student how AS or MS works visually. This is extra critique but the actual app is already excellent	One of kind resource students can use by the bedside
